# Supplementary material for: Elucidating activation and deactivation dynamics of VEGFR-2 transmembrane domain with coarse-grained molecular dynamics simulations
Source: PLoS One. 2023 Feb 16;18(2):e0281781. doi: 10.1371/journal.pone.0281781 (PMC9934429; doi:10.1371/journal.pone.0281781)
Supplement: S1 File — (ZIP) [file pone.0281781.s001.zip]

Archive with 8 entries (8 files):
- S1_Fig.pdf
- S1_Table.pdf
- S2_Fig.pdf
- S2_Table.pdf
- S3_Fig.pdf
- S4_Fig.pdf
- S5_Fig.pdf
- S6_Fig.pdf
